# Supplementary material for: Membrane Interaction Characteristics of the RTX Toxins and the Cholesterol-Dependence of Their Cytolytic/Cytotoxic Activity
Source: Int J Mol Sci. 2024 Mar 8;25(6):3131. doi: 10.3390/ijms25063131 (PMC10970614; doi:10.3390/ijms25063131)
Supplement: Supplementary file 1 [file ijms-25-03131-s001.zip]

Archive with 1 entries (1 files):
- ijms-2903775-supplementary.pdf
